# Supplementary material for: Validation of a Digital Headache Calendar at a Tertiary Referral Center
Source: Diagnostics (Basel). 2023 Dec 22;14(1):21. doi: 10.3390/diagnostics14010021 (PMC10795797; doi:10.3390/diagnostics14010021)
Supplement: Supplementary file 1 [file diagnostics-14-00021-s001.zip]

Archive with 1 entries (1 files):
- diagnostics-2769203-supplementary.pdf
